# Supplementary material for: Arginase-1 in Plasma-Derived Exosomes as Marker of Metastasis in Patients with Head and Neck Squamous Cell Carcinoma
Source: Cancers (Basel). 2023 Nov 16;15(22):5449. doi: 10.3390/cancers15225449 (PMC10670520; doi:10.3390/cancers15225449)
Supplement: Supplementary file 1 [file cancers-15-05449-s001.zip]

Archive with 1 entries (1 files):
- cancers-2620506-supplementary.pdf
